# Supplementary material for: Postpartum Depression after Maternal Isolation during the COVID-19 Pandemic: The MUMI-19 Study (Mothers Undergoing Mental Impact of COVID-19 Pandemic)
Source: J Clin Med. 2022 Sep 20;11(19):5504. doi: 10.3390/jcm11195504 (PMC9573123; doi:10.3390/jcm11195504)
Supplement: Supplementary file 1 [file jcm-11-05504-s001.zip]

Archive with 1 entries (1 files):
- jcm-1836197-supplementary.pdf
